# Supplementary material for: Potential carbon emissions reduction from fleet schedule reconfiguration of China’s and India’s external routes
Source: Patterns (N Y). 2022 Oct 28;3(11):100614. doi: 10.1016/j.patter.2022.100614 (PMC9676550; doi:10.1016/j.patter.2022.100614)
Supplement: Table S1. Specific steps of data collection, related to experimental procedures [file mmc1.xlsx]

## Sheet: S1-Data sources
Specific steps of data collection
Original data	Source	Operation steps
Route origin and destination data	https://map.variflight.com/	Search--Enter country of origin and country of destination--Enter date--Start search--Route origin and destination data
Flight data	https://map.variflight.com/ (APP)	Search the flight--By takeoff and landing location--Enter city of origin and city of destination-Enter date--Start search--Aircraft type, flying time, flying distance, transfer flight and airlines
