# Supplementary material for: Potential carbon emissions reduction from fleet schedule reconfiguration of China’s and India’s external routes
Source: Patterns (N Y). 2022 Oct 28;3(11):100614. doi: 10.1016/j.patter.2022.100614 (PMC9676550; doi:10.1016/j.patter.2022.100614)
Supplement: Table S2. The CCD and LTO carbon emissions of China-foreign routes, related to experimental procedures [file mmc2.xlsx]

## Sheet: S1-2019 CF emissions(tons)
Supplementary Table S2. The CCD and LTO carbon emissions of China-Foreign routes, Related to STAR Methods.
No.	Chinese cities/airports	Foreign cities	Air China		Emirates		Azerbaijan Airlines		Egypt Air		Austrian Airlines		Scandinavian Airlines		China Eastern Airlines		Qantas Airways		Pakistan International Airlines		Hainan Airlines		Polish Airlines		Air Koryo		Lufthansa		S7 Airlines		Ural Airlines		Aeroflot		Air France		KLM Royal Dutch Airlines		Philippine Airlines		Cebu Pacific		Finn Air		Air Astana		Asiana Airlines		Korean Air
			LTO	CCD	LTO	CCD	LTO	CCD	LTO	CCD	LTO	CCD	LTO	CCD	LTO	CCD	LTO	CCD	LTO	CCD	LTO	CCD	LTO	CCD	LTO	CCD	LTO	CCD	LTO	CCD	LTO	CCD	LTO	CCD	LTO	CCD	LTO	CCD	LTO	CCD	LTO	CCD	LTO	CCD	LTO	CCD	LTO	CCD	LTO
1	Beijing	Dubai	5051.71	95517.3	19208.6	431224
2	Beijing	Baku					1116.51	22808.6
3	Beijing	Cairo							1670.78	50211.5
4	Beijing	Vienna	2165.02	51664.4							2791.29	73722.7
5	Beijing	Melbourne	2886.69	76305.6
6	Beijing	Sydney	5051.71	134301									3288.35	97050.8	4330.03	115261	3288.35	92548.5
7	Beijing	Lahore																	703.538	14374.1
8	Beijing	Karachi	5051.71	86315.5
9	Beijing	Islamabad	5051.71	64988.5															1407.08	28748.2
10	Beijing	Saint Paul	2227.7	71060.7
11	Beijing	Minsk	2886.69	58403.3
12	Beijing	Saipan													2165.02	28798.7
13	Beijing	Brussels																			3608.36	85289.3
14	Beijing	Warsaw	2886.69	63002																			1670.78	45530.5
15	Beijing	Pyongyang	881.019	3231.94																					2799.78	4944.47
16	Beijing	Copenhagen	2886.69	66492.4									4349.54	118554
17	Beijing	Dusseldorf	2165.02	52834.8
18	Beijing	Frankfurt	13485.6	382706																							10778.9	300075
19	Beijing	Munich	5520.88	175772																							4517.04	263493
20	Beijing	Saint Petersburg																			2165.02	41109.6
21	Beijing	Chita	1174.69	4525.13
22	Beijing	Irkutsk																			587.346	3895.26							1455.2	10425.3	873.118	5549.24
23	Beijing	Novosibirsk																											2037.28	25789.5
24	Beijing	Moscow	5520.88	129083																	2165.02	40412.8											15624.3	314721
25	Beijing	Vladivostok																											582.079	3095.36	873.118	4817.05	555.998	2851.69
26	Beijing	Paris	10367.8	202709																															10445.6	359689	1577.39	51237.2
27	Beijing	Nice	2165.02	56577
28	Beijing	Kalibo																																					291.039	4213.44	582.079	7240.68
29	Beijing	Manila	2055.71	22259.6																																			1746.24	23187.8	1164.16	14176.5
30	Beijing	Helsinki																																									4603.69	97807.6
31	Beijing	Tbilisi
32	Beijing	Havana	556.925	26427.2
33	Beijing	Almaty																			587.346	7449.06																							2037.28	30222.7
34	Beijing	Cheongju																																													1164.16	5190.95
35	Beijing	Jeju	1174.69	5706.11																																													4623.05
36	Beijing	Busan	2055.71	10726.3																																											3492.47	18757.5	5694.02
37	Beijing	Daegu
38	Beijing	Seoul	15389.5	62206.4																																											13869.1	58060.5	16531.1
39	Beijing	Amsterdam																																			3898.48	121716
40	Beijing	Montreal	3341.55	116519
41	Beijing	Toronto																			3898.48	135948
42	Beijing	Vancouver	5520.88	186100
43	Beijing	Calgary																			2165.02	56318.5
44	Beijing	Sihanoukville
45	Beijing	Phnom Penh	873.118	11479.1
46	Beijing	Siem Reap
47	Beijing	Prague																			2165.02	51851.6
48	Beijing	Vientiane													1247.45	17122
49	Beijing	Male
50	Beijing	Sabah
51	Beijing	Kuala Lumpur	2886.69	42108.5
52	Beijing	Boston																			3898.48	148794
53	Beijing	Chicago																			1670.78	58236
54	Beijing	Dallas
55	Beijing	Las Vegas																			1113.85	37285.8
56	Beijing	Los Angeles	11704.8	378921
57	Beijing	Houston	3943.48	171032
58	Beijing	Honolulu	2165.02	51880.1
59	Beijing	New York	19006.5	730881
60	Beijing	Washington	5520.88	223699
61	Beijing	San Jose																			2227.7	71710.8
62	Beijing	Seattle																			3898.48	116619
63	Beijing	San Francisco	8753.43	271334
64	Beijing	Ulan Bator	4111.42	20302.5
65	Beijing	Dacca													4111.42	29026.7
66	Beijing	Rangoon	1174.69	14766.3
67	Beijing	Naypyidaw													1174.69	7861.15
68	Beijing	Mexico City																			2227.7	43455.7
69	Beijing	Tijuana																			1113.85	34646.7
70	Beijing	Johannesburg	4732.18	113603
71	Beijing	Oslo																			2165.02	48538.5
72	Beijing	Hiroshima	2936.73	11302.5
73	Beijing	Okinawa	1174.69	8734.82
74	Beijing	Nagoya	2055.71	15467.7											2037.28	16412.6
75	Beijing	Osaka	10103.4	60054.1											3783.51	28137.1
76	Beijing	Tokyo	22244.1	154703											4074.55	27037.3			2814.15	29494	1670.78	12865.5
77	Beijing	Sendai	1174.69	7484.27
78	Beijing	Sapporo	5051.71	38427.8
79	Beijing	Stockholm	5051.71	109447
80	Beijing	Geneva	2165.02	51691.5
81	Beijing	Zurich	2886.69	68463.3
82	Beijing	Colombo
83	Beijing	Bangkok	7576.59	105683											2037.28	26962.5					2055.71	26334.2
84	Beijing	Chiang Mai	1164.16	14265.3											4111.42	22694
85	Beijing	Phuket	2055.71	30323.9																	2055.71	30323.9
86	Beijing	Istanbul
87	Beijing	Ashkhabad
88	Beijing	Tashkent
89	Beijing	Barcelona	2165.02	56788.3
90	Beijing	Madrid	2227.7	74388.9
91	Beijing	Athens	2165.02	51435.7
92	Beijing	Singapore	13797.1	156429
93	Beijing	Auckland	3898.48	135342
94	Beijing	Budapest	5773.38	70711.2
95	Beijing	Teheran
96	Beijing	Tel Aviv																			2165.02	49515.8
97	Beijing	Milan	6231.81	29793.7
98	Beijing	Rome	3898.48	115453
99	Beijing	Bombay	2886.69	50999.7
100	Beijing	New Delhi	3608.36	46238.6											10103.4	89644.5
101	Beijing	Bali													2886.69	50087.4
102	Beijing	Jakarta	2165.02	38627.3
103	Beijing	Edinburgh																			1113.85	33124
104	Beijing	Manchester																			2886.69	73321.5
105	Beijing	London	15419.5	320689
106	Beijing	Da Nang													1164.16	14936.1
107	Beijing	Hanoi	1164.16	11928.7
108	Beijing	Ho Chi Minh City	2055.71	27209.4
109	Beijing	Nha Trang
110	Shanghai Pudong	Dubai			20489.2	557477									3898.48	103704
111	Shanghai Pudong	Baku
112	Shanghai Pudong	Vienna									4221.23	160430
113	Shanghai Pudong	Brisbane													2886.69	64726.5
114	Shanghai Pudong	Melbourne													7053.27	214855
115	Shanghai Pudong	Sydney													7733.65	93288.6	4603.69	121319
116	Shanghai Pudong	Saipan
117	Shanghai Pudong	Brussels
118	Shanghai Pudong	Pyongyang																							933.262	1415.09
119	Shanghai Pudong	Copenhagen											4349.54	133732
120	Shanghai Pudong	Frankfurt	4846.96	26173.6											5520.88	200517											13631.8	395577
121	Shanghai Pudong	Munich	2077.27	11115.8																							7771.14	146535
122	Shanghai Pudong	Saint Petersburg													3608.36	82618.7
123	Shanghai Pudong	Novosibirsk																											582.079	9478.73
124	Shanghai Pudong	Moscow													10103.4	221851																	11041.8	308236
125	Shanghai Pudong	Vladivostok																											582.079	4139.79
126	Shanghai Pudong	Paris	5051.71	135095											11041.8	408623																			13888.8	522699
127	Shanghai Pudong	Cebu													2037.28	19615.7																									1746.24	17170.4
128	Shanghai Pudong	Kalibo
129	Shanghai Pudong	Manila													5051.71	31684.8																							5051.71	31684.8	5051.71	31684.8
130	Shanghai Pudong	Helsinki																																									4846.96	21125.6
131	Shanghai Pudong	Jeju													3783.51	12004.2
132	Shanghai Pudong	Busan													2037.28	8465.2																															1455.2	6318.83	4819.37
133	Shanghai Pudong	Daegu													2037.28	8931.21
134	Shanghai Pudong	Seoul													16610.3	62315.6																															19017.8	64790.5	14767
135	Shanghai Hongqiao	Seoul													5051.71	17588.5																															4623.05	17892.5	5520.88
136	Shanghai Pudong	Muan													582.079	2128.28
137	Shanghai Pudong	Amsterdam													2769.69	15044.3																			2366.09	86441.2	8675.66	316951
138	Shanghai Pudong	Montreal
139	Shanghai Pudong	Toronto													5520.88	230014
140	Shanghai Pudong	Vancouver													7938.39	207310
141	Shanghai Pudong	Sihanoukville
142	Shanghai Pudong	Phnom Penh													3201.43	35524.8
143	Shanghai Pudong	Siem Reap													2037.28	21275.4
144	Shanghai Pudong	Prague													3608.36	91250.8
145	Shanghai Pudong	Vientiane
146	Shanghai Pudong	Male													2886.69	54506.9
147	Shanghai Pudong	Sabah
148	Shanghai Pudong	Kuala Lumpur
149	Shanghai Pudong	Anchorage	6331.84	176691													2259.83	42970.8
150	Shanghai Pudong	Atlanta
151	Shanghai Pudong	Boston																			2227.7	87777.8
152	Shanghai Pudong	Chicago													3943.48	163118
153	Shanghai Pudong	Dallas
154	Shanghai Pudong	Los Angeles	1407.08	55499.3											11041.8	401622
155	Shanghai Pudong	Honolulu													4330.03	102115
156	Shanghai Pudong	New York													11041.8	486599
157	Shanghai Pudong	Seattle																			1670.78	55797.7
158	Shanghai Pudong	San Francisco													5520.88	174657
159	Shanghai Pudong	Mandalay
160	Shanghai Pudong	Rangoon													873.118	10549.9
161	Shanghai Pudong	Naypyidaw
162	Shanghai Pudong	Mexico City
163	Shanghai Pudong	Niigata													582.079	4137.51
164	Shanghai Pudong	Fukuoka	2037.28	8654.4											6130.26	17668.5
165	Shanghai Pudong	Komatsu													1455.2	7669.13
166	Shanghai Pudong	Kagoshima													873.118	3502.84
167	Shanghai Pudong	Saga
168	Shanghai Pudong	Hiroshima													2037.28	9067.25
169	Shanghai Pudong	Hanamaki													582.079	4764.8
170	Shanghai Pudong	Matsuyama													582.079	2507.52
171	Shanghai Pudong	Okinawa													7088.98	27126.2
172	Shanghai Pudong	Okayama													2037.28	8775.46
173	Shanghai Pudong	Nagoya	2037.28	11696.3											8167.54	26033.6																					1746.24	11051.4
174	Shanghai Pudong	Nagasaki													873.118	3208.23
175	Shanghai Pudong	Osaka	12140.7	51415.4											11182	39317.7
176	Shanghai Hongqiao	Tokyo													5051.71	30556.8
177	Shanghai Pudong	Tokyo	12159.1	72012.9											27765	114322
178	Shanghai Pudong	Takamatsu
179	Shanghai Pudong	Sendai	587.346	4551.55
180	Shanghai Pudong	Sapporo													2037.28	17905.2
181	Shanghai Pudong	Toyama
182	Shanghai Pudong	Ibaraki
183	Shanghai Pudong	Shizuoka													2037.28	14570.7
184	Shanghai Pudong	Stockholm													2165.02	52692.9
185	Shanghai Pudong	Zurich
186	Shanghai Pudong	Colombo
187	Shanghai Pudong	Bangkok	2037.28	24072											7088.98	66995.6
188	Shanghai Pudong	Chiang Mai													2037.28	21063.9
189	Shanghai Pudong	Phuket
190	Shanghai Pudong	Istanbul
191	Shanghai Pudong	Seri Begawan
192	Shanghai Pudong	Barcelona	2886.69	87604.9
193	Shanghai Pudong	Madrid													3462.12	21509.7
194	Shanghai Pudong	Singapore													17900.4	235120
195	Shanghai Pudong	Auckland													3898.48	132726
196	Shanghai Pudong	Budapest
197	Shanghai Pudong	Teheran
198	Shanghai Pudong	Tel Aviv																			1670.78	53263.5
199	Shanghai Pudong	Milan	4846.96	25733
200	Shanghai Pudong	Rome													4846.96	25851.8
201	Shanghai Pudong	Bombay
202	Shanghai Pudong	New Delhi													5051.71	71511.6
203	Shanghai Pudong	Bali													5051.71	75264.8
204	Shanghai Pudong	Jakarta													5051.71	67825.8
205	Shanghai Pudong	London													7886.97	290516
206	Shanghai Pudong	Da Nang
207	Shanghai Pudong	Haiphong
208	Shanghai Pudong	Hanoi
209	Shanghai Pudong	Ho Chi Minh City													2037.28	23593
210	Shanghai Pudong	Nha Trang
211	Guangzhou	Dubai			8964.01	200449
212	Guangzhou	Baku
213	Guangzhou	Cairo							5520.88	182124
214	Guangzhou	Vienna
215	Guangzhou	Adelaide
216	Guangzhou	Brisbane
217	Guangzhou	Melbourne
218	Guangzhou	Perth
219	Guangzhou	Saipan
220	Guangzhou	Frankfurt
221	Guangzhou	Saint Petersburg
222	Guangzhou	Irkutsk																											582.079	7642.35
223	Guangzhou	Novosibirsk																											873.118	15200.8
224	Guangzhou	Moscow																															5051.71	113418
225	Guangzhou	Paris
226	Guangzhou	Cebu
227	Guangzhou	Manila																																					2037.28	11823.1	1164.16	6960.55
228	Guangzhou	Helsinki																																									2769.69	12419.8
229	Guangzhou	Almaty																									849.907	1164.24
230	Guangzhou	Busan																																													1164.16	9481.06
231	Guangzhou	Seoul																																													8995.04	69487.1	4603.69
232	Guangzhou	Amsterdam
233	Guangzhou	Bishkek
234	Guangzhou	Toronto
235	Guangzhou	Vancouver
236	Guangzhou	Sihanoukville
237	Guangzhou	Phnom Penh
238	Guangzhou	Siem Reap
239	Guangzhou	Nairobi
240	Guangzhou	Vientiane
241	Guangzhou	Male
242	Guangzhou	Sabah
243	Guangzhou	Langkawi
244	Guangzhou	Kuala Lumpur
245	Guangzhou	Penang
246	Guangzhou	Anchorage
247	Guangzhou	Los Angeles
248	Guangzhou	New York
249	Guangzhou	San Francisco
250	Guangzhou	Ulan Bator
251	Guangzhou	Dacca
252	Guangzhou	Mandalay
253	Guangzhou	Rangoon
254	Guangzhou	Mexico City
255	Guangzhou	Johannesburg
256	Guangzhou	Katmandu
257	Guangzhou	Nagoya
258	Guangzhou	Osaka
259	Guangzhou	Tokyo
260	Guangzhou	Colombo
261	Guangzhou	Bangkok													2055.71	13922.6
262	Guangzhou	Chiang Mai
263	Guangzhou	Krabi
264	Guangzhou	Phuket
265	Guangzhou	Istanbul
266	Guangzhou	Singapore
267	Guangzhou	Auckland
268	Guangzhou	Teheran
269	Guangzhou	Rome
270	Guangzhou	Bombay
271	Guangzhou	New Delhi
272	Guangzhou	Bali
273	Guangzhou	Jakarta
274	Guangzhou	London
275	Guangzhou	Da Nang																			1174.69	5603.14
276	Guangzhou	Hanoi
277	Guangzhou	Phu Quoc Island
278	Guangzhou	Ho Chi Minh City
279	Guangzhou	Nha Trang
280	Changchun	Jeju
281	Changchun	Seoul																																													4679.02	17386.4
282	Changchun	Tokyo
283	Changchun	Nagoya
284	Changsha	Frankfurt
285	Changsha	Jeju
286	Changsha	Seoul													5051.71	28027.5																															660.435	4268.29	4603.69
287	Changsha	Bangkok													1164.16	9249.35
288	Changsha	Phuket
289	Changsha	Hanoi
290	Changsha	Da Nang
291	Chengdu	Melbourne
292	Chengdu	Sydney	2165.02	56229
293	Chengdu	Frankfurt	2165.02	57599
294	Chengdu	Seoul	1455.2	14123.1																																											2328.31	22066.4
295	Chengdu	Siem Reap
296	Chengdu	Male
297	Chengdu	Sabah
298	Chengdu	Katmandu	6111.83	32406
299	Chengdu	Krabi
300	Chengdu	Bangkok	2037.28	17983											2037.28	16078.8
301	Chengdu	Phuket	2037.28	20458											2037.28	20358.2
302	Chengdu	Chiang Mai
303	Chengdu	Surat Thani
304	Chengdu	Singapore	2037.28	25833.7
305	Dalian	Jeju
306	Dalian	Seoul																																													4958.87	12516.4	6764.99
307	Dalian	Osaka	2055.71	11467											2037.28	11697.4
308	Dalian	Tokyo	1174.69	7918
309	Dalian	Fukuoka.	2055.71	10257.7
310	Dalian	Toyama
311	Dalian	Hiroshima	1468.37	7051.73
312	Dalian	Nagoya
313	Fuzhou	Kuala Lumpur
314	Fuzhou	Osaka
315	Fuzhou	Bangkok
316	Fuzhou	Singapore
317	Fuzhou	Jakarta
318	Guiyang	Phuket
319	Guiyang	Bangkok
320	Guiyang	Singapore
321	Guilin	Seoul													582.079	4815.11																															2037.28	18090.9
322	Harbin	Osaka
323	Harbin	Tokyo
324	Harbin	Nagoya
325	Harbin	Niigata
326	Haikou	Singapore
327	Haikou	Bangkok																			2055.71	10848.3
328	Hailar	Chita	587.346	1552.96
329	Hangzhou	Jeju
330	Hangzhou	Cheongju																																															1174.69
331	Hangzhou	Seoul	2037.28	9799.11																																											4924.77	29797.7
332	Hangzhou	Okinawa													582.079	2513.73
333	Hangzhou	Bangkok	4074.55	44126.7
334	Hangzhou	Phuket	873.118	10906.1
335	Hangzhou	Da Nang
336	Hefei	Seoul																																															1468.37
337	Jinan	Nagoya
338	Jinan	Osaka
339	Jinan	Seoul													1455.2	6509.57																																	2055.71
340	Jinan	Bangkok
341	Kiamusze	Seoul
342	Jieyang	Bangkok
343	Kunming	Dubai													1670.78	29824.5
344	Kunming	Paris													2165.02	55586.2
345	Kunming	Seoul													1174.69	11725																																	1174.69
346	Kunming	Siem Reap													881.019	4383.56
347	Kunming	Vientiane													5286.12	20227.7
348	Kunming	Dacca													2055.71	10979
349	Kunming	Mandalay													4111.42	15623
350	Kunming	Naypyidaw													587.346	2704.66
351	Kunming	Rangoon	2037.28	9131.9											3524.08	16879.3
352	Kunming	Katmandu													3230.4	20339.5
353	Kunming	Colombo													1174.69	14252.5
354	Kunming	Bangkok													6148.7	32994.5
355	Kunming	Phuket.													291.039	2256.71
356	Kunming	Chiang Rai													1468.37	4410.89
357	Kunming	Chiang Mai													4111.42	16839
358	Kunming	Singapore													881.019	8720.81
359	Kunming	Calcutta													2349.39	14728.3
360	Kunming	New Delhi
361	Kunming	Da Nang													881.019	4268.38
362	Kunming	Hanoi													1174.69	3195.08
363	Kunming	Ho Chi Minh City													881.019	5768.52
364	Kunming	Nha Trang
365	Kunming	Jakarta
366	Kunming	Bali
367	Lhasa	Katmandu	873.118	2425.04
368	Lanzhou	Bangkok													291.039	2836.42
369	Manchuria	Irkutsk
370	Mudanjiang	Seoul																																															1468.37
371	Nanchang	Bangkok
372	Nanjing	Sydney													2165.02	50434.1
373	Nanjing	Jeju
374	Nanjing	Seoul													2037.28	9912.27																															2037.28	11329.7
375	Nanjing	Busan																																															2141.94
376	Nanjing	Sihanoukville
377	Nanjing	Siem Reap
378	Nanjing	Osaka													1455.2	8816.19
379	Nanjing	Tokyo													873.118	7436.68
380	Nanjing	Phuket													2037.28	25523.4
381	Nanjing	Chiang Mai
382	Nanjing	Da Nang
383	Nanning	Phnom Penh													881.019	4880.82
384	Nanning	Vientiane													881.019	3559.22
385	Nanning	Rangoon													587.346	3572.54
386	Nanning	Phuket
387	Nanning	Chiang Mai
388	Nanning	Bangkok
389	Nanning	Singapore
390	Nanning	Jakarta
391	Nanning	Hanoi													587.346	971.182
392	Nanning	Ho Chi Minh City
393	Ningbo	Jeju
394	Ningbo	Bangkok													873.118	9458.12
395	Qingdao	Seoul													10186.4	30966.1																															8708.8	24469.3	8371.45
396	Qingdao	Busan																																															3748.4
397	Qingdao	Jeju
398	Qingdao	Osaka													2037.28	12806
399	Qingdao	Tokyo
400	Qingdao	Fukuoka													2037.28	11618
401	Qingdao	Nagoya													2037.28	13315.1
402	Qingdao	Bangkok
403	Qingdao	Phuket
404	Shenzhen	Seoul																																													2037.28	18055.9	4623.05
405	Shenzhen	Sabah
406	Shenzhen	Tokyo
407	Shenzhen	Nagoya
408	Shenzhen	Osaka																			881.019	8454.95
409	Shenzhen	Bangkok													873.118	6722.23
410	Shenzhen	Phuket
411	Shenzhen	Chiang Mai																			1174.69	7573.33
412	Shenzhen	Chiang Rai
413	Shenzhen	Singapore
414	Shenzhen	Bali
415	Shenzhen	Jakarta
416	Shenzhen	Hanoi
417	Shenzhen	Ho Chi Minh City
418	Shenzhen	Haiphong
419	Shenzhen	Nha Trang																			587.346	3171.72
420	Shenzhen	Da Nang																			587.346	2754.58
421	Shenyang	Irkutsk
422	Shenyang	Moscow
423	Shenyang	Daegu																																															1070.97
424	Shenyang	Busan																																													873.118	4018.59
425	Shenyang	Jeju
426	Shenyang	Cheongju
427	Shenyang	Seoul																																															11204.1
428	Shenyang	Vancouver
429	Shenyang	Osaka
430	Shenyang	Tokyo
431	Shenyang	Nagoya
432	Shijiazhuang	Seoul
433	Shijiazhuang	Busan
434	Taiyuan	Osaka													881.019	7345.6
435	Taiyuan	Bangkok													1174.69	12883.4
436	Tianjin	Jeju
437	Tianjin	Seoul	3230.4	13389.7																																											4623.05	17553.7	8371.45
438	Tianjin	Sihanoukville
439	Tianjin	Okinawa	587.346	4074.68
440	Tianjin	Osaka	6167.14	30967.9
441	Tianjin	Tokyo
442	Tianjin	Nagoya
443	Tianjin	Sapporo
444	Tianjin	Bangkok	2055.71	25793.2
445	Tianjin	Phuket
446	Weihai	Seoul													2055.71	4716.45																															1945.99	4878.43	3748.4
447	Wenzhou	Jeju
448	Wenzhou	Seoul
449	Wenzhou	Bangkok
450	Urumqi	Dubai
451	Urumqi	Baku
452	Urumqi	Islamabad
453	Urumqi	Moscow																											873.118	12083.8
454	Urumqi	Novosibirsk																											415.488	2800.54
455	Urumqi	Tbilisi
456	Urumqi	Almaty																																											1468.37	5515.31
457	Urumqi	Seoul																																															587.346
458	Urumqi	Jeju
459	Urumqi	Bishkek
460	Urumqi	Dushanbe
461	Urumqi	Khujand
462	Urumqi	Ashkhabad
463	Urumqi	Tashkent
464	Urumqi	Teheran
465	Wuxi	Osaka
466	Wuxi	Bangkok
467	Wuxi	Singapore
468	Wuhan	Moscow
469	Wuhan	Seoul																																															3302.18
470	Wuhan	Siem Reap
471	Wuhan	Kuala Lumpur
472	Wuhan	Sabah
473	Wuhan	Osaka
474	Wuhan	Tokyo
475	Wuhan	Bangkok
476	Wuhan	Phuket
477	Wuhan	Chiang Mai	291.039	2323.77
478	Wuhan	Singapore
479	Xi'an	Moscow													2165.02	40280.2
480	Xi'an	Paris																			2165.02	55736.6
481	Xi'an	Jeju
482	Xi'an	Seoul													4074.55	16994.2																															1455.2	10795.8	4623.05
483	Xi'an	Tokyo													4074.55	29115					881.019	9433.73
484	Xi'an	Nagoya													5238.71	36207.8
485	Xi'an	Siem Reap
486	Xi'an	Bangkok
487	Xi'an	Phuket													2037.28	24613.3
488	Xiamen	Manila																																					2037.28	10756	582.079	2861.86
489	Xiamen	Seoul																																															2055.71
490	Xiamen	Siem Reap
491	Xiamen	Kuala Lumpur
492	Xiamen	Bangkok
493	Xiamen	Singapore
494	Xiamen	Jakarta
495	Yantai	Seoul													6111.83	17109																															1945.99	5681.37
496	Yantai	Osaka													1746.24	10705.4
497	Yantai	Nagoya													1174.69	7050.48
498	Yanji	Vladivostok
499	Yanji	Busan
500	Yanji	Cheongju
501	Yanji	Seoul	2055.71	6382.82																																											2037.28	7461	3748.4
502	Yancheng	Seoul																																													1455.2	7576.53
503	Zhangjiajie	Daegu
504	Zhangjiajie	Seoul
505	Zhangjiajie	Busan
506	Zhangjiajie	Cheongju
507	Zhengzhou	Seoul																																															2037.28
508	Zhengzhou	Bangkok
509	Zhengzhou	Phuket
510	Chongqing	Sydney
511	Chongqing	Jeju
512	Chongqing	Seoul	1174.69	9211.59																																											2037.28	17723.1
513	Chongqing	Amsterdam
514	Chongqing	Phnom Penh
515	Chongqing	Siem Reap
516	Chongqing	Osaka
517	Chongqing	Phuket
518	Chongqing	Chiang Mai
519	Chongqing	Bangkok
520	Chongqing	Koh Samui
521	Chongqing	Krabi
[truncated: 193 more columns]
