# Supplementary material for: Potential carbon emissions reduction from fleet schedule reconfiguration of China’s and India’s external routes
Source: Patterns (N Y). 2022 Oct 28;3(11):100614. doi: 10.1016/j.patter.2022.100614 (PMC9676550; doi:10.1016/j.patter.2022.100614)
Supplement: Table S3. The CCD and LTO carbon emissions of India-foreign routes, related to experimental procedures [file mmc3.xlsx]

## Sheet: S2-2019 IF emissions (tons)
Supplementary Table S3. The CCD and LTO carbon emissions of India-Foreign routes, Related to STAR Methods.
No.	Indian cities	Foreign cities	SpiceJet		IndiGo		Air India		Air India Express		Flynas		PT Lion Mentari Airlines		Maldivian		Air Austral		Batik Air		Buddha air		Air Mauritius		Azerbaijan Airlines		Mahan Air		Corendon Airlines		Virgin Atlantic Airways		Air Astana		Kam Air		Ariana Afghan Airlines		Aeroflot		NokScoot		Air France		Asiana Airlines		Korean Air		China Airlines
			CCD	LTO	CCD	LTO	CCD	LTO	CCD	LTO	CCD	LTO	CCD	LTO	CCD	LTO	CCD	LTO	CCD	LTO	CCD	LTO	CCD	LTO	CCD	LTO	CCD	LTO	CCD	LTO	CCD	LTO	CCD	LTO	CCD	LTO	CCD	LTO	CCD	LTO	CCD	LTO	CCD	LTO	CCD	LTO	CCD	LTO	CCD
1	Ahmedabad	Doha
2	Ahmedabad	Bangkok	25202.3	2050.08
3	Ahmedabad	Sharjah
4	Ahmedabad	Dubai	16192.4	2050.08	15484.5	1940.66
5	Ahmedabad	Abu Dhabi
6	Ahmedabad	Muscat	9206.3	1464.34			19663.2	4063.39
7	Ahmedabad	London					71714.8	2777
8	Ahmedabad	Kuwait			18920	1940.66	5627.27	554.475
9	Ahmedabad	Najaf
10	Ahmedabad	Baghdad
11	Ahmedabad	Singapore
12	Amritsar	Singapore
13	Amritsar	Doha
14	Amritsar	Bangkok	26598.4	2050.08
15	Amritsar	Kuala Lumpur
16	Amritsar	Dubai	17188.8	2050.08	19081	1940.66			17188.8	2050.08
17	Amritsar	Ashgabat
18	Amritsar	Tashkent
19	Amritsar	Birmingham					45458.1	3332.4
20	Bhubaneswar	Kuala Lumpur
21	Bhubaneswar	Bangkok
22	Bangalore	Hong Kong			29262.3	1940.66
23	Bangalore	Singapore			25533.7	1940.66			14580.1	1171.47
24	Bangalore	Paris																																									119780	4591.08
25	Bangalore	Phuket			16327	1663.43
26	Bangalore	Bangkok			20362.2	1940.66	11070.5	1108.95
27	Bangalore	Bahrain
28	Bangalore	Abu Dhabi
29	Bangalore	Dubai			20506.3	1940.66	12365.5	2217.9
30	Bangalore	Sharjah
31	Bangalore	London					45574.2	1666.2
32	Bangalore	Frankfurt
33	Bangalore	Kuwait
34	Bangalore	Colombo			6555.85	1940.66
35	Bangalore	Kuala Lumpur			18816.4	1663.43
36	Bangalore	Male			3313.61	554.475	8902.07	1663.43
37	Bangalore	Muscat					3053.03	554.475
38	Bangalore	Doha
39	Bangalore	Kathmandu
40	Bangalore	Jeddah
41	Bangalore	Riyadh
42	Bangalore	Medina
43	Bangalore	Mauritius					9532.87	585.737															21458.2	2623.47
44	Bangalore	San Francisco					68813.5	2806.44
45	Bombay	Beijing
46	Bombay	Guangzhou
47	Bombay	Shanghai					61220.8	5554
48	Bombay	Hong Kong					69438	7775.59
49	Bombay	Addis Ababa
50	Bombay	Bahrain
51	Bombay	Abu Dhabi			19162.1	2031.69	17491.4	1940.66
52	Bombay	Sharjah					33224.1	3887.8	17521.2	2050.08
53	Bombay	Dubai	17667.8	2050.08	31547.1	3881.33	56401.7	6474.89	17667.8	2050.08
54	Bombay	Mauritius					20660.4	1171.47															48507.2	3279.34
55	Bombay	Kathmandu
56	Bombay	Nairobi
57	Bombay	Muenchen
58	Bombay	Frankfurt					54989	2221.6
59	Bombay	Singapore					29918.1	1940.66
60	Bombay	Zurich
61	Bombay	DenpasarBali
62	Bombay	Kuala Lumpur
63	Bombay	Kuwait
64	Bombay	Phuket
65	Bombay	Istanbul
66	Bombay	Tel Aviv
67	Bombay	London					156525	5505.75
68	Bombay	Doha			38892	3972.36			11131.8	1171.47
69	Bombay	Amsterdam
70	Bombay	Jeddah	12009.3	878.606	26007.7	1940.66	55503.6	3932.68
71	Bombay	Riyadh					21411.5	1940.66
72	Bombay	Dammam			3125.55	277.238
73	Bombay	Medina
74	Bombay	Paris																																									108615	4337.62
75	Bombay	Colombo
76	Bombay	Muscat			13933.5	1940.66	14938.1	2031.69
77	Bombay	Tokyo
78	Bombay	Osaka					7830.62	1666.2
79	Bombay	New York					429981	9438.43
80	Bombay	Moscow
81	Bombay	Cairo
82	Bombay	Male			22262.5	3049.61
83	Bombay	Teheran
84	Bombay	Mahe
85	Bombay	Tashkent
86	Bombay	Najaf
87	Bombay	Baghdad
88	Bombay	Kigali
89	Bombay	Genoa	3753.88	292.869			15595.6	1108.95
90	Bombay	Seoul					48997.9	2221.6																																							38718.1	1967.6
91	Bombay	Toronto
92	Bombay	Sanaa
93	Bombay	Dar es Salaam
94	Calicut	Dubai	21431.7	2050.08	20361.6	1940.66	23727.5	2031.69	42863.3	4100.16
95	Calicut	Sharjah			20806.6	1940.66	23621.1	2031.69	24383.5	2342.95
96	Calicut	Abu Dhabi			20460.6	1940.66			21535.8	2050.08
97	Calicut	Ras al Khaymah							6068.39	585.737
98	Calicut	Al Ain							5937.92	585.737
99	Calicut	Bahrain							25194.2	2050.08
100	Calicut	Riyadh							23665.2	1757.21
101	Calicut	Jeddah	31460.9	2050.08
102	Calicut	Dammam							14786.4	1171.47
103	Calicut	Medina
104	Calicut	Muscat							19743.8	2050.08
105	Calicut	Salalah							2964.84	292.869
106	Calicut	Kuwait							20072.5	1464.34
107	Calicut	Doha			24136.5	1940.66			24119.1	2050.08
108	Calcutta	Hong Kong
109	Calcutta	Kunming
110	Calcutta	Kuala Lumpur
111	Calcutta	Paro
112	Calcutta	Bangkok	13286.4	3738.13	38628.1	5267.51	6185.99	831.713
113	Calcutta	Dhaka	6557.34	3136.03	3032.12	1940.66	2723.48	2031.69
114	Calcutta	Chittagong
115	Calcutta	Abu Dhabi
116	Calcutta	Dubai
117	Calcutta	Singapore			22043.9	1940.66
118	Calcutta	Yangoon					2935.87	580.484
119	Calcutta	Kathmandu					4623.04	1451.21
120	Calcutta	Doha
121	Calcutta	Colombo
122	Coimbatore	Sharjah
123	Coimbatore	Singapore							10869.7	878.606
124	Coimbatore	Colombo
125	Cochin	Jeddah					17200.6	1108.95
126	Cochin	Riyadh					7717.21	554.475
127	Cochin	Doha			24850.2	1940.66			24945.5	2050.08
128	Cochin	Dubai	22280.9	2050.08	21168.5	1940.66	42322.4	3887.8	19097.9	1757.21
129	Cochin	Abu Dhabi			21252.2	1940.66			22369	2050.08
130	Cochin	Sharjah							25372.3	2342.95
131	Cochin	Bangkok
132	Cochin	Colombo
133	Cochin	Kuwait			26880.5	1940.66
134	Cochin	Bahrain							26028.7	2050.08
135	Cochin	Singapore							25707.8	2050.08
136	Cochin	Male	3941.58	1085.95	13554.9	3881.33
137	Cochin	Muscat			19856.2	1940.66			20652	2050.08
138	Cochin	Salalah							2892.27	292.869
139	Cochin	Kuala Lumpur
140	Delhi	Shanghai					48169.7	2777
141	Delhi	Guangzhou
142	Delhi	Kunming
143	Delhi	Beijing
144	Delhi	Hong Kong	29854.8	2050.08			51166.5	3887.8
145	Delhi	Taipei																																															22149.7
146	Delhi	Seoul					11337.1	1110.8																																					43422.6	2623.47	54038.5	3279.34
147	Delhi	Vancouver
148	Delhi	Toronto
149	Delhi	Kuwait
150	Delhi	Tel Aviv					45720.6	2777
151	Delhi	Sydney					92949	2777
152	Delhi	Melbourne					54469.7	1666.2
153	Delhi	Riyadh					9775.94	831.713			16293.2	1386.19
154	Delhi	Dammam					21064.4	1940.66
155	Delhi	Jeddah					36740.4	2359.61
156	Delhi	Medina
157	Delhi	Dubai	18572.4	2050.08	35713.4	3881.33	129187	15551.2	18572.4	2050.08
158	Delhi	Abu Dhabi			20047.9	2031.69			19370.3	2050.08
159	Delhi	Sharjah
160	Delhi	Paris					96055.1	3887.8																																			71817	3279.34
161	Delhi	Dhaka
162	Delhi	Muenchen
163	Delhi	Frankfurt					98552.4	3887.8
164	Delhi	Addis Ababa
165	Delhi	Bangkok	47061.5	4100.16			67398.9	5828.46																																	50229.9	4911.27
166	Delhi	Phuket			21844.7	1663.43
167	Delhi	Milano					56517.6	2221.6
168	Delhi	Roma					39236.3	1666.2
169	Delhi	Genoa					5247.78	290.242
170	Delhi	Paro
171	Delhi	Male					3276.03	554.475
172	Delhi	San Francisco					269477	6314.5
173	Delhi	New York					322649	7078.82
174	Delhi	Chicago					209825	5505.75
175	Delhi	Washington					150511	3932.68
176	Delhi	Kathmandu			22603.8	5821.99	16530.1	4063.39
177	Delhi	Colombo					40620.8	3972.36
178	Delhi	Helsinki
179	Delhi	Tokyo					52226.8	2221.6
180	Delhi	Kuala Lumpur			30069.4	1940.66
181	Delhi	Najaf					7242.57	554.475
182	Delhi	Basra
183	Delhi	Baghdad
184	Delhi	Doha			50168.7	4063.39
185	Delhi	Vienna					48909.7	2221.6
186	Delhi	Moscow																																					153169	9838.02
187	Delhi	Kabul	10563.4	1940.66			5723.09	1160.97																											9219.45	1544.45	10534.5	1935.17
188	Delhi	Heart																																			4584.12	552.904
189	Delhi	Mazar i Sharif																																	1930.57	661.909
190	Delhi	Kandahar																																			3400.75	552.904
191	Delhi	Almaty																															18305.3	2321.94
192	Delhi	Stockholm					36973.4	1666.2
193	Delhi	Birmingham					42608.7	1666.2
194	Delhi	London					197348	7775.59																							122524	7749.85
195	Delhi	Manila					56517.6	2221.6
196	Delhi	Singapore					96898.3	5828.46
197	Delhi	Bahrain					11684.1	1108.95
198	Delhi	Muscat					18386.1	2031.69
199	Delhi	Istanbul			78759.7	3972.36
200	Delhi	Antalya																											9656.22	585.737
201	Delhi	Tashkent
202	Delhi	Zurich
203	Delhi	Amsterdam
204	Delhi	Kobenhavn					51565.2	2221.6
205	Delhi	Madrid					41110.8	1666.2
206	Delhi	Mashad																									2190.18	277.238
207	Delhi	Baku																							12685.5	1091.05
208	Delhi	Ashgabat
209	Delhi	Mauritius					11395.7	585.737															26591.2	1311.74
210	Delhi	Yangoon					3304.71	554.475
211	Guwahati	Dhaka	3263.96	1085.95
212	Guwahati	Paro
213	Goa	Doha
214	Goa	Muscat
215	Goa	Kuwait					9827.34	831.713
216	Goa	Dubai					9810.34	1108.95
217	Goa	Sharjah
218	Hyderabad	Hong Kong
219	Hyderabad	Dubai			19394.9	1940.66	22601	2031.69
220	Hyderabad	Sharjah			19265.5	1940.66
221	Hyderabad	Abu Dhabi
222	Hyderabad	Bahrain
223	Hyderabad	Bangkok	17696.9	2050.08	19799.1	1940.66
224	Hyderabad	Singapore
225	Hyderabad	Doha			21652.6	1940.66
226	Hyderabad	London
227	Hyderabad	Jeddah	31861.8	2050.08			12792.2	831.713
228	Hyderabad	Riyadh									14966.5	1108.95
229	Hyderabad	Kuala Lumpur
230	Hyderabad	Muscat					7357.76	831.713
231	Hyderabad	Kuwait					7217.64	554.475
232	Hyderabad	Colombo	7127.66	1464.34
233	Hyderabad	Chicago					68662.2	3146.14
234	Indore	Dubai					7005.01	831.713
235	Bagdogra	Bangkok
236	Bagdogra	Paro
237	Chandigarh	Dubai			17671.6	1663.43
238	Chandigarh	Sharjah							7926.86	878.606
239	Mangalore	Dubai	20872.7	2050.08					41745.5	4100.16
240	Mangalore	Abu Dhabi							12014.6	1171.47
241	Mangalore	Dammam							10371.1	878.606
242	Mangalore	Bahrain							10057.1	878.606
243	Mangalore	Muscat							7679.49	878.606
244	Mangalore	Doha							9610.77	878.606
245	Mangalore	Kuwait							10849.1	878.606
246	Madurai	Singapore							24311.6	2050.08
247	Madurai	Colombo	3979.35	1085.95
248	Madurai	Dubai	23610.9	2050.08
249	Jaipur	Muscat
250	Jaipur	Dubai	12411.1	1464.34					9928.89	1171.47
251	Jaipur	Sharjah
252	Jaipur	Bangkok
253	Jaipur	Kuala Lumpur
254	Lucknow	Dubai							19052.3	2050.08
255	Lucknow	Sharjah			19280.8	1940.66
256	Lucknow	Riyadh
257	Lucknow	Jeddah					4881.52	554.475
258	Lucknow	Muscat
259	Lucknow	Singapore
260	Lucknow	Bangkok
261	Madras	Hong Kong			18150.5	1940.66
262	Madras	London
263	Madras	Kuala Lumpur			20533.1	1940.66													40572.2	7476.26
264	Madras	Bangkok			18150.5	1940.66
265	Madras	Jeddah
266	Madras	Riyadh
267	Madras	Doha			25504.2	2031.69
268	Madras	Sharjah					18117.2	2902.42
269	Madras	Dubai			21771.4	1940.66	26007.1	2031.69
270	Madras	Abu Dhabi
271	Madras	Frankfurt
272	Madras	Singapore			50817.7	5821.99	17180.3	1940.66	17713.6	2050.08
273	Madras	Bahrain
274	Madras	Kuwait			27930.9	1940.66	4243.9	554.475
275	Madras	Muscat					20004.6	1940.66
276	Madras	Colombo	8009.56	3738.13	11892.9	3881.33	6884.56	2031.69
277	Madras	Chittagong
278	Madras	Dhaka													7659.7	1108.95
279	Madras	Male													5877.51	1160.97
280	Madras	Mauritius					9184.27	554.475															18967.5	1311.74
281	Madras	Reunion															10193.7	585.737
282	Madras	Medan																	24614.3	7476.26
283	Madras	Paris					126516	7775.59
284	Madras	Genoa	1327.27	77.5675
285	Nagpur	Doha
286	Nagpur	Sharjah
287	Poona	Dubai	17401	2050.08					9943.44	1171.47
288	Surat	Sharjah							9540.83	1171.47
289	Srinagar	Medina	52632.4	3807.29
290	Srinagar	Jeddah	17059.9	1171.47
291	Trivandrum	Colombo
292	Trivandrum	Sharjah			22355.9	1940.66	19155.1	2031.69	13446.2	1171.47
293	Trivandrum	Dubai			22432.1	1940.66			16864.9	1464.34
294	Trivandrum	Abu Dhabi							23659	2050.08
295	Trivandrum	Male					5601.08	1940.66							6467.64	2031.69
296	Trivandrum	Hanimaadhoo													1453.13	310.27
297	Trivandrum	Muscat							20822.8	2050.08
298	Trivandrum	Salalah							3115.46	292.869
299	Trivandrum	Bahrain
300	Trivandrum	Kuala Lumpur
301	Trivandrum	Kuwait
302	Trivandrum	Singapore
303	Trivandrum	Doha			25233.7	1940.66			25175.1	3514.42
304	Trivandrum	Jeddah											4619.3	277.238
305	Trivandrum	Riyadh					8039.94	554.475
306	Tiruchirapally	Singapore			45351.3	3881.33			23867.3	2050.08
307	Tiruchirapally	Sharjah							23594.9	2050.08
308	Tiruchirapally	Dubai							33638.3	2928.69
309	Tiruchirapally	Kuala Lumpur
310	Tiruchirapally	Colombo
311	Vijayawada	Singapore			20077.7	1663.43
312	Varanasi	Sharjah							22088.6	2050.08
313	Varanasi	Bangkok			18599.4	1940.66
314	Varanasi	Kathmandu																			534.786	325.439
315	Varanasi	Kuala Lumpur
316	Vishakhapatnam	Bangkok
317	Vishakhapatnam	Kuala Lumpur
318	Vishakhapatnam	Singapore
319	Vishakhapatnam	Sharjah					3774.86	290.242
320	Vishakhapatnam	Dubai					28074.4	4063.39
[truncated: 121 more columns]
