# Supplementary material for: Potential carbon emissions reduction from fleet schedule reconfiguration of China’s and India’s external routes
Source: Patterns (N Y). 2022 Oct 28;3(11):100614. doi: 10.1016/j.patter.2022.100614 (PMC9676550; doi:10.1016/j.patter.2022.100614)
Supplement: Table S4. Specific calculation steps of carbon emission intensity, related to STAR experimental procedures [file mmc4.xlsx]

## Sheet: S4-Specific steps of intensity
Supplementary Table S4. Specific calculation steps of carbon emission intensity, Related to STAR Methods.
No.	Specific calculation steps	Remarks
1	Segment each route according to a segment of 500 kilometers	e.g., the China-Foreign routes in 2019 are divided into 27 distance segments (See the paper for details).
2	Calculate the average flight distance and average time of each aircraft type at each distance segment	e.g., the average flight distance of 330-343E in the range of 500-1000 is 868km, and the average flight time is 1.478 hours.
3	Calculate the fuel quantity, fuel quantity = average hours × fuel consumption per production flight hour (tons)	e.g., the fuel quantity of of 330-343E in the range of 500-1000 distance section is 5.305 × 1.478.
4	Calculate the carbon dioxide emissions，the carbon dioxide emissions=fuel quantity×3.157（emission coefficient）	e.g., the carbon dioxide emission of 330-343E in the range of 500-1000 distance section is 5.305 × 1.478 × 3.157.
5	Calculate the carbon emission intensity per kilometer, the carbon emission intensity=the carbon dioxide emissions/average flight distance	e.g., the carbon emission intensity of 330-343E in the range of 500-1000 distance section is 5.305 × 1.478 × 3.157/868.
Note: the fuel consumption per production flight hours of different aricrafts are different and need to be replaced according to the year and aricraft type; The emission coefficient of different gases is different, and it needs to be replaced according to the type of gas;The remarks are based on the 2019 data of Chinese and foreign routes in the paper, and the calculation method is applicable to …
