# Supplementary material for: Potential carbon emissions reduction from fleet schedule reconfiguration of China’s and India’s external routes
Source: Patterns (N Y). 2022 Oct 28;3(11):100614. doi: 10.1016/j.patter.2022.100614 (PMC9676550; doi:10.1016/j.patter.2022.100614)
Supplement: Table S5. Carbon emission intensities of each aircraft type of China-foreign routes, related to experimental procedures [file mmc5.xlsx]

## Sheet: S5-2019 CF intensity(tons.km-1)
Supplementary Table S5. Carbon emission intensities of each aircraft type of China-Foreign routes, Related to STAR Methods.
CO2
Distance segments (km)	330-343E	380-861	767-300ER	787-9	330-300	330-243E	330-202E	777-200ER	TU-204 100	737-700	340-313	777-300ER	747-8I	380-841	320-271N	319-112	737-800	319-111	350-941	321-231	320-214	321-211	321-271N	330-302E	320-232	330-323E	737-900	737-900ER	787-8	787-10	321-213	320-251N	777-200	340-313E	330-341	747-8	TU 204 300	747-400	340-642	330-223E	777-20ER	330-941	321-232	319-133	319-115	737-300	340-313X	330-243	321-272N
0-500												0.0454579					0.0161119			0.0166891	0.0161575	0.0178714			0.0154548	0.0400819	0.015676	0.0172548
500-1000	0.0285134					0.0312886		0.0411065	0.00993978	0.0129942		0.0402008					0.0140798		0.00591548	0.0164582	0.0143992	0.0139043			0.0145303	0.0290062	0.017308	0.0130747	0.0247195			0.0171407					0.00703802						0.0135181	0.0126133	0.0128545
1000-1500	0.0210862		0.017236			0.020923				0.0108531					0.011303	0.0117265	0.0119363	0.0104132		0.0128235	0.0119419	0.0132116			0.0121762	0.0256099	0.0128187	0.0127779				0.0110208	0.0357212							0.0250948			0.0108332	0.00987772	0.0110703	0.0106581
1500-2000	0.0234109		0.0193319	0.0201616		0.0219267		0.0312369		0.0100799		0.0287549			0.0121174	0.0107499	0.0113187	0.0111744	0.00479327	0.0126169	0.0111949	0.0120101	0.0129779		0.0115378	0.0249566		0.0115457	0.0195703	0.0209687	0.0129043	0.0108453													0.0119717				0.0140159
2000-2500	0.0220027		0.0185124	0.0194617	0.0219744	0.0251629		0.0334618				0.0300799			0.0117774		0.0109104			0.0119952	0.0109605	0.0118614			0.0111743	0.0240091	0.0111186	0.0107157	0.018363		0.0122836	0.0115326						0.0371373		0.0242278				0.0101132	0.010197				0.0116216
2500-3000	0.0212467					0.0210022		0.0312298				0.0312704			0.011776	0.0102164	0.0105988		0.00400497	0.0117791	0.0108707	0.0118125	0.0128808		0.0108177			0.0102643	0.0193466	0.0201417		0.0107868								0.023052			0.011422		0.0106694
3000-3500	0.0225499							0.0332501				0.0328391			0.0111237		0.0108986		0.00430789	0.0126338	0.0108554	0.012095	0.0111151		0.0103688			0.0101738	0.0188619			0.0111586
3500-4000	0.0232686			0.0195911		0.0228329		0.035351				0.03011		0.0461475	0.0108476		0.0104083				0.0104757				0.0103175	0.0225506		0.0103654	0.0212749	0.0191338		0.010366	0.0310875		0.0216588			0.0325644		0.0206778
4000-4500	0.0229525			0.0206871		0.020912						0.0320387		0.0480181	0.0112185				0.00406456	0.00877374					0.0110931	0.0116291		0.0102253	0.0218883						0.0223029													0.0255424
4500-5000	0.0256417			0.0200272				0.0324315																																0.0203273
5000-5500	0.0222027					0.0235398																													0.0218329													0.0202731
5500-6000	0.0222982	0.0469783	0.0198253			0.0215994						0.0305242																						0.021644
6000-6500	0.0216976	0.0518394	0.0190621	0.0220419		0.0216898																		0.0211831												0.0421805			0.0230126	0.0205065
6500-7000	0.0222544			0.0209006		0.0216907						0.0309198																					0.0271535							0.0199257
7000-7500	0.0221542		0.0189678	0.0195026		0.0213111		0.0311264			0.0225716	0.0329235							0.0039213							0.022938														0.0200093
7500-8000	0.0205876			0.0212997		0.021604	0.0210928	0.0291432				0.0311856	0.0361214	0.0467491					0.00387424							0.0204266
8000-8500	0.0216626			0.0194341		0.0200953		0.0301854			0.0220823	0.0300132							0.00391269														0.02562
8500-9000	0.0205214		0.0162308	0.0184068	0.0207613	0.0205473	0.0197981					0.031062		0.0479378					0.00405453														0.0311284					0.0336086	0.0229069	0.0203747
9000-9500	0.0200355	0.047731		0.0193689		0.0200131		0.0297023				0.030267	0.0348344						0.00387413																					0.0211676		0.0195595					0.0227471
9500-10000				0.0179746		0.0212455						0.0241893
10000-10500			0.0161541	0.0177807								0.0263718							0.00337461										0.0161842				0.0255098
10500-11000				0.0176021			0.0204685	0.0274958				0.0281549	0.0349496						0.00391269
11000-11500				0.018073								0.0275523																	0.016304												0.0271956
11500-12000				0.0178919				0.0279698				0.0280852		0.0397392
12000-12500								0.0283545				0.0275476
12500-13000												0.0280346																	0.0161786
13000-13500				0.0193577
[truncated: 16 more columns]
