# Supplementary material for: Potential carbon emissions reduction from fleet schedule reconfiguration of China’s and India’s external routes
Source: Patterns (N Y). 2022 Oct 28;3(11):100614. doi: 10.1016/j.patter.2022.100614 (PMC9676550; doi:10.1016/j.patter.2022.100614)
Supplement: Table S6. Carbon emission intensities of each aircraft type of India-foreign routes, related to experimental procedures [file mmc6.xlsx]

## Sheet: S6-2019 IF intensity(tons.km-1
Supplementary Table S6. Carbon emission intensities of each aircraft type of India-Foreign routes, Related to STAR Methods.
CO2
Distance segment(km)	737-MAX8	MD87	319-112	747-400	319-115	319-113	321-231	321-211	737-700	737-800	320-214	320-232	767-300ER	777-200ER	777-300ER	787-8	787-9	787-10	320-271N	320-251N	330-243E	330-343E	321-251N	321-271N	757-200	320-216	350-941	330-203	747-8I	737-900ER	320-233	380-861	330-941	330-323E	330-202E	DHC-8	330-300	ATR	330-223E	330-302E	330-200	310-304	340-313E	300-600	380-841	737-400	737-500	340-642
0-500			0.0159193		0.0369486		0.0144859			0.0229748	0.0141612	0.0177234											0.0153889													0.0153543		0.00732504
501-1000			0.0139131		0.0157838			0.0146845			0.0131893	0.0126835								0.012717	0.0503662	0.0366487								0.0170841	0.0148307					0.00737637		0.00440942
1001-1500		0.00717278	0.0137437		0.0143689			0.0115808		0.0120767	0.0138368	0.0144957				0.0221129				0.012981			0.01194																							0.014456	0.01476
1501-2000					0.0115941	0.0113644	0.0110618	0.0129052	0.0116216	0.0125876	0.0114081	0.0120373		0.0252094	0.0332431	0.023869	0.0372209		0.0104387	0.0122087	0.0254314	0.0272662		0.0133748	0.0106828	0.0115637				0.0112381	0.011228	0.0464217														0.0142832
2001-2500	0.0100202						0.0129089	0.0113643		0.0116598	0.012031	0.0112104		0.0251689	0.0377352	0.0185827			0.0129433	0.010666	0.0296954	0.0226143		0.0120676		0.0118558				0.0108058
2501-3000			0.00895881	0.0307563			0.0115577	0.0121842	0.010259	0.0110053	0.0107324	0.0104558		0.0234924	0.0295191	0.0209044	0.0194213		0.0101998	0.0106178	0.0196636	0.0216055		0.0135018	0.0221855	0.0109815	0.0253797			0.0106033	0.0103205											0.0115027
3001-3500							0.0115531			0.0110215	0.0106096	0.0110295			0.0297129				0.0109794	0.0102968	0.0215566	0.0223266		0.0106516			0.0226252													0.0214708
3501-4000				0.0301543						0.0109475	0.0105599	0.0106756			0.0303577	0.0187623			0.0101606	0.0104837	0.024518	0.021916					0.0202089			0.0103069				0.0234076			0.0224809				0.0226379
4001-4500										0.0105894	0.0103607				0.0296612	0.0217043	0.0278807	0.0207338		0.00992028	0.0230099	0.0219259												0.0230526	0.0204875		0.0224428			0.0242737				0.0187234
4501-5000										0.00974091	0.0109666		0.0166649		0.0307157	0.0193687					0.0200177			0.0118929									0.0198898				0.0220501		0.021885
5001-5500												0.0117611									0.0215209																			0.0217375
5501-6000										0.00940228						0.021207	0.0212799										0.0241141								0.0219396				0.0223436
6001-6500								0.00816495		0.00556593						0.0220695	0.0232155			0.00578094		0.0258755					0.0199248																		0.0549245
6501-7000				0.0299191										0.0281335		0.0200981	0.0200746					0.0218477																					0.0213412					0.0249559
7001-7500														0.0235768	0.0297794	0.0180649	0.0200806												0.0336806
7501-8000																0.0187532												0.0210372								0.003396							0.0208416
8001-8500														0.0231232		0.0181635	0.0201565
10001-10500																0.0171428
11001-11500																	0.0194692
11501-12000															0.0326723		0.020183
12001-12500														0.0232142	0.0239844
12501-13000															0.0295418		0.0198644
